# Supplementary material for: Multidimensional Assessment of Psychiatric Adverse Events Related to Proton Pump Inhibitors: A Real‐World, Pharmacovigilance Study
Source: CNS Neurosci Ther. 2025 May 14;31(5):e70436. doi: 10.1111/cns.70436 (PMC12076120; doi:10.1111/cns.70436)
Supplement: Supplementary file 3 — Table S1. Table S2. Table S3. [file CNS-31-e70436-s002.xlsx]

## Sheet: Table S1
Table S1. Details of GWAS Summary Data Sources
Traits	PMID	Author	Year	Case	Sample size	Ancestry
Peptic ulcer disease	33608531	Wu Y	2021	16666	456327	European
Gastroesophageal reflux disease	33608531	Wu Y	2021	54854	456327	European
Major depressive disorder	30718901	Howard DM	2019	170756	500199	European
Schizophrenia	29483656	Pardiñas AF	2018	40675	105318	European
Bipolar disorder	34002096	Mullins N	2021	41917	413466	European

## Sheet: Table S2
	Table S2. Descriptive Analysis
	Characteristic	Esomeprazole	Lansoprazole	Pantoprazole	Omeprazole	Rabeprazole
		(N=68047)	(N=31654)	(N=29233)	(N=32622)	(N=3747)
	Sex
	Female	38673 (56.8%)	10745 (33.9%)	14551 (49.8%)	16682 (51.1%)	1693 (45.2%)
	Male	19876 (29.2%)	7056 (22.3%)	10237 (35.0%)	11625 (35.6%)	1107 (29.5%)
	Missing	9498 (14.0%)	13853 (43.8%)	4445 (15.2%)	4315 (13.2%)	947 (25.3%)
	Weight
	＜50 kg	1220 (1.8%)	519 (1.6%)	575 (2.0%)	932 (2.9%)	118 (3.1%)
	＞100 kg	4210 (6.2%)	524 (1.7%)	772 (2.6%)	1551 (4.8%)	83 (2.2%)
	50～100 kg	16700 (24.5%)	4000 (12.6%)	5712 (19.5%)	9183 (28.1%)	861 (23.0%)
	Missing	45917 (67.5%)	26611 (84.1%)	22174 (75.9%)	20956 (64.2%)	2685 (71.7%)
	Age (year)
	<18	558 (0.8%)	439 (1.4%)	243 (0.8%)	930 (2.9%)	19 (0.5%)
	>85	1270 (1.9%)	840 (2.7%)	1006 (3.4%)	1090 (3.3%)	139 (3.7%)
	18～64.9	22384 (32.9%)	4940 (15.6%)	10169 (34.8%)	10347 (31.7%)	1137 (30.3%)
	65～85	11689 (17.2%)	4552 (14.4%)	7237 (24.8%)	8735 (26.8%)	934 (24.9%)
	Missing	32146 (47.2%)	20883 (66.0%)	10578 (36.2%)	11520 (35.3%)	1518 (40.5%)
	Getdata year
	2004	232 (0.34%)	112 (0.35%)	209 (0.71%)	195 (0.6%)	108 (2.88%)
	2005	251 (0.37%)	89 (0.28%)	221 (0.76%)	248 (0.76%)	95 (2.54%)
	2006	247 (0.36%)	69 (0.22%)	239 (0.82%)	191 (0.59%)	98 (2.62%)
	2007	1147 (1.69%)	76 (0.24%)	107 (0.37%)	143 (0.44%)	106 (2.83%)
	2008	1275 (1.87%)	85 (0.27%)	197 (0.67%)	351 (1.08%)	74 (1.97%)
	2009	1736 (2.55%)	111 (0.35%)	105 (0.36%)	483 (1.48%)	129 (3.44%)
	2010	1978 (2.91%)	249 (0.79%)	720 (2.46%)	610 (1.87%)	140 (3.74%)
	2011	4672 (6.87%)	138 (0.44%)	281 (0.96%)	318 (0.97%)	94 (2.51%)
	2012	12682 (18.64%)	192 (0.61%)	602 (2.06%)	798 (2.45%)	132 (3.52%)
	2013	3545 (5.21%)	502 (1.59%)	620 (2.12%)	913 (2.8%)	116 (3.1%)
	2014	3479 (5.11%)	568 (1.79%)	757 (2.59%)	1412 (4.33%)	184 (4.91%)
	2015	3566 (5.24%)	1072 (3.39%)	864 (2.96%)	2326 (7.13%)	230 (6.14%)
	2016	3038 (4.46%)	1880 (5.94%)	1125 (3.85%)	2582 (7.91%)	199 (5.31%)
	2017	2055 (3.02%)	1068 (3.37%)	1149 (3.93%)	2282 (7%)	145 (3.87%)
	2018	5534 (8.13%)	6587 (20.81%)	4557 (15.59%)	2993 (9.17%)	900 (24.02%)
	2019	10656 (15.66%)	9053 (28.6%)	6993 (23.92%)	4769 (14.62%)	229 (6.11%)
	2020	4446 (6.53%)	3120 (9.86%)	3158 (10.8%)	4041 (12.39%)	179 (4.78%)
	2021	3795 (5.58%)	2877 (9.09%)	2653 (9.08%)	3204 (9.82%)	177 (4.72%)
	2022	2143 (3.15%)	2228 (7.04%)	2672 (9.14%)	2387 (7.32%)	168 (4.48%)
	2023	1570 (2.31%)	1578 (4.99%)	2004 (6.86%)	2376 (7.28%)	244 (6.51%)

## Sheet: Table S3
Table S3. Results of bidirectional Mendelian Randomization Analysis
Exposure	Outcome	Method	OR (95%CI)	P-value	FDR
Peptic ulcer	MDD	Inverse-variance weighted	0.985 (0.934-1.039)	0.574	0.8496
Peptic ulcer	MDD	MR-Egger	0.686 (0.526-0.893)	0.005	0.06
Peptic ulcer	MDD	Weighted median	0.978 (0.923-1.035)	0.436	0.54
Peptic ulcer	MDD	Weighted mode-based	0.953 (0.876-1.035)	0.252	0.378
Peptic ulcer	MDD	MR-PRESSO	0.985 (0.934-1.039)	0.594	0.851
Peptic ulcer	MDD	MR-Egger intercept	1.032 (1.009-1.055)	0.007	0.084
MDD	Peptic ulcer	Inverse-variance weighted	1.269 (1.113-1.448)	0.0004	0.0024
MDD	Peptic ulcer	MR-Egger	0.978 (0.379-2.519)	0.964	0.983
MDD	Peptic ulcer	Weighted median	1.321 (1.107-1.576)	0.002	0.012
MDD	Peptic ulcer	Weighted mode-based	1.320 (0.899-1.937)	0.157	0.3
MDD	Peptic ulcer	MR-PRESSO	1.269 (1.114-1.448)	0.0008	0.0048
MDD	Peptic ulcer	MR-Egger intercept	1.008 (0.980-1.036)	0.585	0.968
Peptic ulcer	Schizophrenia	Inverse-variance weighted	1.044 (0.855-1.274)	0.673	0.8496
Peptic ulcer	Schizophrenia	MR-Egger	1.016 (0.256-4.026)	0.983	0.983
Peptic ulcer	Schizophrenia	Weighted median	1.046 (0.906-1.209)	0.537	0.585818
Peptic ulcer	Schizophrenia	Weighted mode-based	1.028 (0.829-1.274)	0.802	0.802
Peptic ulcer	Schizophrenia	MR-PRESSO	1.044 (0.855-1.274)	0.687	0.8508
Peptic ulcer	Schizophrenia	MR-Egger intercept	1.002 (0.892-1.127)	0.968	0.968
Schizophrenia	Peptic ulcer	Inverse-variance weighted	1.025 (0.984-1.068)	0.243	0.417
Schizophrenia	Peptic ulcer	MR-Egger	0.974 (0.799-1.188)	0.795	0.983
Schizophrenia	Peptic ulcer	Weighted median	1.029 (0.979-1.083)	0.263	0.450857
Schizophrenia	Peptic ulcer	Weighted mode-based	0.853 (0.707-1.029)	0.096	0.2544
Schizophrenia	Peptic ulcer	MR-PRESSO	1.025 (0.984-1.068)	0.246	0.422
Schizophrenia	Peptic ulcer	MR-Egger intercept	1.004 (0.989-1.018)	0.608	0.968
Peptic ulcer	Bipolar disorder	Inverse-variance weighted	1.008 (0.9-1.128)	0.897	0.897
Peptic ulcer	Bipolar disorder	MR-Egger	0.98 (0.444-2.16)	0.96	0.983
Peptic ulcer	Bipolar disorder	Weighted median	1.07 (0.939-1.22)	0.311	0.4665
Peptic ulcer	Bipolar disorder	Weighted mode-based	1.088 (0.883-1.342)	0.429	0.5148
Peptic ulcer	Bipolar disorder	MR-PRESSO	1.008 (0.9-1.128)	0.901	0.901
Peptic ulcer	Bipolar disorder	MR-Egger intercept	1.002 (0.938-1.072)	0.944	0.968
Bipolar disorder	Peptic ulcer	Inverse-variance weighted	0.956 (0.897-1.018)	0.158	0.316
Bipolar disorder	Peptic ulcer	MR-Egger	0.979 (0.682-1.408)	0.912	0.983
Bipolar disorder	Peptic ulcer	Weighted median	0.925 (0.853-1.003)	0.06	0.12
Bipolar disorder	Peptic ulcer	Weighted mode-based	0.809 (0.652-1.006)	0.057	0.228
Bipolar disorder	Peptic ulcer	MR-PRESSO	0.956 (0.897-1.018)	0.165	0.33
Bipolar disorder	Peptic ulcer	MR-Egger intercept	0.998 (0.975-1.023)	0.891	0.968
GERD	MDD	Inverse-variance weighted	1.179 (1.064-1.306)	0.002	0.008
GERD	MDD	MR-Egger	1.119 (0.577-2.168)	0.739	0.983
GERD	MDD	Weighted median	1.152 (1.009-1.317)	0.037	0.0888
GERD	MDD	Weighted mode-based	1.128 (0.948-1.341)	0.175	0.3
GERD	MDD	MR-PRESSO	1.179 (1.097-1.266)	0.011	0.044
GERD	MDD	MR-Egger intercept	1.002 (0.974-1.032)	0.876	0.968
MDD	GERD	Inverse-variance weighted	1.372 (1.271-1.482)	6.52e-16	3.87E-15
MDD	GERD	MR-Egger	0.981 (0.568-1.692)	0.944	0.983
MDD	GERD	Weighted median	1.336 (1.202-1.485)	7.38e-08	8.86E-07
MDD	GERD	Weighted mode-based	1.298 (1.036-1.626)	0.023	0.228
MDD	GERD	MR-PRESSO	1.372 (1.271-1.482)	2.26e-10	2.71E-09
MDD	GERD	MR-Egger intercept	1.01 (0.994-1.026)	0.223	0.968
GERD	Schizophrenia	Inverse-variance weighted	1.026 (0.745-1.413)	0.876	0.897
GERD	Schizophrenia	MR-Egger	2.83 (0.359-22.329)	0.324	0.983
GERD	Schizophrenia	Weighted median	1.062 (0.779-1.448)	0.705	0.705
GERD	Schizophrenia	Weighted mode-based	1.188 (0.788-1.789)	0.411	0.5148
GERD	Schizophrenia	MR-PRESSO	1.026 (0.745-1.413)	0.883	0.901
GERD	Schizophrenia	MR-Egger intercept	0.956 (0.874-1.046)	0.33	0.968
Schizophrenia	GERD	Inverse-variance weighted	0.996 (0.972-1.019)	0.708	0.8496
Schizophrenia	GERD	MR-Egger	1.005 (0.895-1.127)	0.938	0.983
Schizophrenia	GERD	Weighted median	1.011 (0.983-1.039)	0.45	0.54
Schizophrenia	GERD	Weighted mode-based	1.026 (0.953-1.104)	0.501	0.546545
Schizophrenia	GERD	MR-PRESSO	0.995 (0.972-1.019)	0.709	0.8508
Schizophrenia	GERD	MR-Egger intercept	0.999 (0.991-1.008)	0.874	0.968
GERD	Bipolar disorder	Inverse-variance weighted	1.349 (1.052-1.729)	0.018	0.054
GERD	Bipolar disorder	MR-Egger	1.837 (0.296-11.393)	0.514	0.983
GERD	Bipolar disorder	Weighted median	1.464 (1.077-1.989)	0.015	0.045
GERD	Bipolar disorder	Weighted mode-based	1.425 (0.928-2.189)	0.106	0.2544
GERD	Bipolar disorder	MR-PRESSO	1.349 (1.052-1.729)	0.078	0.1872
GERD	Bipolar disorder	MR-Egger intercept	0.987 (0.911-1.068)	0.737	0.968
Bipolar disorder	GERD	Inverse-variance weighted	0.958 (0.919-0.998)	0.038	0.091
Bipolar disorder	GERD	MR-Egger	0.997 (0.788-1.260)	0.977	0.983
Bipolar disorder	GERD	Weighted median	0.937 (0.893-0.983)	0.007	0.028
Bipolar disorder	GERD	Weighted mode-based	0.902 (0.813-1.002)	0.055	0.228
Bipolar disorder	GERD	MR-PRESSO	0.958 (0.919-0.998)	0.043	0.129
Bipolar disorder	GERD	MR-Egger intercept	0.997 (0.982-1.013)	0.735	0.968
Abbreviation: MDD, major depressive disorder; GERD, gastroesophageal reflux disease
